# Supplementary material for: Paper spray mass spectrometry for rapid toxicology targeted screening of emergency department samples: a research study
Source: J Anal Toxicol. 2026 Jul 8;50(7):bkag060. doi: 10.1093/jat/bkag060 (PMC13392471; doi:10.1093/jat/bkag060)
Supplement: bkag060_Supplementary_Data [file bkag060_supplementary_data.zip]

Archive with 1 entries (1 files):
- jat-26-4849-File007.docx
